# Supplementary material for: Utilizing museomics to trace the complex history and species boundaries in an avian-study system of conservation concern
Source: Heredity (Edinb). 2022 Jan 26;128(3):159–68. doi: 10.1038/s41437-022-00499-0 (PMC8897408; doi:10.1038/s41437-022-00499-0)
Supplement: Supplementary file 2 — Table S1 [file 41437_2022_499_MOESM2_ESM.xlsx]

## Sheet: Sheet1
ID	Species	Subspecies	Voucher/Museum Code	Sampling Location	Year of Collection	# Raw Reads	# Cleaned Reads	# Mapped Reads	Avg. Cov. Per Site	% C to T	% G to A
China_A9709	Oriolus mellianus	monotypic	AMNH289709	South China	1930	307094445	232212386	145613034	17	5.17	5.18
China_A9710	Oriolus mellianus	monotypic	AMNH289710	South China	1930	301971685	220274726	127120687	17	4.78	4.83
Thailand_U4087	Oriolus mellianus	monotypic	USNM334087	South Thailand	1933	281921353	134591493	98228760	13	4.33	4.28
Thailand_U4086	Oriolus mellianus	monotypic	USNM334086	South Thailand	1933	326676739	179249498	152209750	20	4.65	4.62
China_B9109	Oriolus mellianus	monotypic	BMNH1965M19109	South China	1929	312757544	191392355	163664010	17	4.2	4.22
Thailand_U0528	Oriolus mellianus	monotypic	USNM450528	South Thailand	1952	260882657	220312568	114703209	14	3.9	3.86
China_A1308	Oriolus traillii	traillii	AMNH671308	South China	1925	157903143	263111455	100279934	13	4.17	4.22
China_A1309	Oriolus traillii	traillii	AMNH671309	South China	1924	222042892	240474389	125685140	17	4.17	4.12
China_A1310	Oriolus traillii	traillii	AMNH671310	South China	1924	228126407	220013044	141830489	19	5.07	5.08
India_B9104	Oriolus traillii	traillii	BMNH1965M19104	India	1925	430243052	200086648	196644659	24	4.35	4.38
Thailand_N7667	Oriolus traillii	traillii	NRM90147667	Northern Thailand	1938	157010607	309291530	94081966	13	2.28	2.39
Vietnam_B1319	Oriolus traillii	robinsoni	BMNH1927.6.5.1319	South Vietnam	1927	282846152	246004425	141144105	17	4.6	4.57
Vietnam_B1326	Oriolus traillii	robinsoni	BMNH1927.6.5.1326	South Vietnam	1927	258306960	213630090	139758438	16	4.49	4.48
Vietnam_N7653	Oriolus traillii	robinsoni	NRM90147653	South Vietnam	1927	210556380	121250491	135584520	20	2.27	2.42
Taiwan_B1210	Oriolus traillii	ardens	BMNH1907.12.12.10	Taiwan	1906	258430256	169064333	113803290	13	4.98	4.99
Hainan_B3015	Oriolus traillii	nigellicauda	BMNH1909.8.30.15	Hainan	1906	289932585	201087065	140900479	14	5.22	5.24
Reference genome	Oriolus xanthornus	maderasperatus	ZMUC139617	India	2007	-	-	-	-	-	-
	Museum Name		Abbreviation
	American Museum of Natural History		AMNH
	Smithsonian Museum of Natural History		USNM
	British Museum of Natural History		BMNH
	Natural History Museum of Sweden		NRM
	Zoological Museum Copenhagen		ZMUC
