# Supplementary material for: Utilizing museomics to trace the complex history and species boundaries in an avian-study system of conservation concern
Source: Heredity (Edinb). 2022 Jan 26;128(3):159–68. doi: 10.1038/s41437-022-00499-0 (PMC8897408; doi:10.1038/s41437-022-00499-0)
Supplement: Supplementary file 3 — Table S2 [file 41437_2022_499_MOESM3_ESM.xlsx]

## Sheet: Estimates
					mutation rate per generation			mutation rate per generation
taxon1	taxon2		p-distance		Zhang et al	no generations		Smeds et al	no generations		O. mellianus	O. t. traillii	O. t. robinsoni	O. t. ardens	O. t. nigellicauda
China_A9709	China_A9710		0.000215905		3.3e-09	65425.8		4.6e-09	46935.9
China_A9709	Thailand_U4087		0.000231648		3.3e-09	70196.4		4.6e-09	50358.3
China_A9709	Thailand_U4086		0.000230993		3.3e-09	69997.8		4.6e-09	50215.8
China_A9709	China_B9109		0.000211422		3.3e-09	64067.4		4.6e-09	45961.4
China_A9709	Thailand_U0528		0.000217161		3.3e-09	65806.5		4.6e-09	47209
China_A9709	Taiwan_B1210		0.00224255		3.3e-09	679560		4.6e-09	487510
China_A9709	Hainan_B3015		0.00220296		3.3e-09	667563		4.6e-09	478904
China_A9709	Vietnam_B1319		0.000954501		3.3e-09	289243		4.6e-09	207500
China_A9709	Vietnam_B1326		0.00095251		3.3e-09	288639		4.6e-09	207067
China_A9709	Vietnam_N7653		0.000946356		3.3e-09	286775		4.6e-09	205730
China_A9709	China_A1308		0.000621088		3.3e-09	188208		4.6e-09	135019
China_A9709	China_A1309		0.000542713		3.3e-09	164458		4.6e-09	117981
China_A9709	China_A1310		0.000538793		3.3e-09	163271		4.6e-09	117129
China_A9709	India_B9104		0.000605078		3.3e-09	183357		4.6e-09	131539
China_A9709	Thailand_N7667		0.000614639		3.3e-09	186254		4.6e-09	133617
China_A9710	Thailand_U4087		0.000228483		3.3e-09	69237.2		4.6e-09	49670.1
China_A9710	Thailand_U4086		0.000230576		3.3e-09	69871.4		4.6e-09	50125.2
China_A9710	China_B9109		0.000227034		3.3e-09	68798.2		4.6e-09	49355.2
China_A9710	Thailand_U0528		0.000226776		3.3e-09	68719.9		4.6e-09	49299.1
China_A9710	Taiwan_B1210		0.00227527		3.3e-09	689475		4.6e-09	494623
China_A9710	Hainan_B3015		0.00224317		3.3e-09	679749		4.6e-09	487646
China_A9710	Vietnam_B1319		0.000980582		3.3e-09	297146		4.6e-09	213170
China_A9710	Vietnam_B1326		0.000977726		3.3e-09	296281		4.6e-09	212549
China_A9710	Vietnam_N7653		0.000977343		3.3e-09	296165		4.6e-09	212466
China_A9710	China_A1308		0.000609179		3.3e-09	184600		4.6e-09	132430
China_A9710	China_A1309		0.000545561		3.3e-09	165322		4.6e-09	118600
China_A9710	China_A1310		0.000543221		3.3e-09	164612		4.6e-09	118091
China_A9710	India_B9104		0.000608633		3.3e-09	184434		4.6e-09	132311
China_A9710	Thailand_N7667		0.00062035		3.3e-09	187985		4.6e-09	134859
Thailand_U4087	Thailand_U4086		0.000241866		3.3e-09	73292.7		4.6e-09	52579.6
Thailand_U4087	China_B9109		0.000219471		3.3e-09	66506.3		4.6e-09	47711
Thailand_U4087	Thailand_U0528		0.00024127		3.3e-09	73112.1		4.6e-09	52450
Thailand_U4087	Taiwan_B1210		0.00233129		3.3e-09	706453		4.6e-09	506803
Thailand_U4087	Hainan_B3015		0.00230863		3.3e-09	699585		4.6e-09	501876
Thailand_U4087	Vietnam_B1319		0.00101932		3.3e-09	308886		4.6e-09	221592
Thailand_U4087	Vietnam_B1326		0.000979037		3.3e-09	296678		4.6e-09	212834
Thailand_U4087	Vietnam_N7653		0.0010156		3.3e-09	307757		4.6e-09	220782
Thailand_U4087	China_A1308		0.000616146		3.3e-09	186711		4.6e-09	133945
Thailand_U4087	China_A1309		0.000556399		3.3e-09	168606		4.6e-09	120956
Thailand_U4087	China_A1310		0.000568173		3.3e-09	172174		4.6e-09	123516
Thailand_U4087	India_B9104		0.000627506		3.3e-09	190153		4.6e-09	136414
Thailand_U4087	Thailand_N7667		0.000641873		3.3e-09	194507		4.6e-09	139538
Thailand_U4086	China_B9109		0.000236052		3.3e-09	71531		4.6e-09	51315.7
Thailand_U4086	Thailand_U0528		0.000240378		3.3e-09	72842		4.6e-09	52256.2
Thailand_U4086	Taiwan_B1210		0.00222719		3.3e-09	674907		4.6e-09	484172
Thailand_U4086	Hainan_B3015		0.00218019		3.3e-09	660663		4.6e-09	473954
Thailand_U4086	Vietnam_B1319		0.000941188		3.3e-09	285208		4.6e-09	204606
Thailand_U4086	Vietnam_B1326		0.000942071		3.3e-09	285476		4.6e-09	204798
Thailand_U4086	Vietnam_N7653		0.000927503		3.3e-09	281062		4.6e-09	201631
Thailand_U4086	China_A1308		0.000629366		3.3e-09	190717		4.6e-09	136819
Thailand_U4086	China_A1309		0.000547498		3.3e-09	165909		4.6e-09	119021
Thailand_U4086	China_A1310		0.000537174		3.3e-09	162780		4.6e-09	116777
Thailand_U4086	India_B9104		0.000598237		3.3e-09	181284		4.6e-09	130052
Thailand_U4086	Thailand_N7667		0.000616674		3.3e-09	186871		4.6e-09	134060
China_B9109	Thailand_U0528		0.000224748		3.3e-09	68105.4		4.6e-09	48858.2
China_B9109	Taiwan_B1210		0.0022191		3.3e-09	672454		4.6e-09	482413
China_B9109	Hainan_B3015		0.00217873		3.3e-09	660220		4.6e-09	473636
China_B9109	Vietnam_B1319		0.000955749		3.3e-09	289621		4.6e-09	207771
China_B9109	Vietnam_B1326		0.000924304		3.3e-09	280092		4.6e-09	200936
China_B9109	Vietnam_N7653		0.000948403		3.3e-09	287395		4.6e-09	206175
China_B9109	China_A1308		0.000597379		3.3e-09	181024		4.6e-09	129865
China_B9109	China_A1309		0.000525635		3.3e-09	159283		4.6e-09	114268
China_B9109	China_A1310		0.000536715		3.3e-09	162641		4.6e-09	116677
China_B9109	India_B9104		0.000589008		3.3e-09	178487		4.6e-09	128045
China_B9109	Thailand_N7667		0.000612649		3.3e-09	185651		4.6e-09	133185
Thailand_U0528	Taiwan_B1210		0.00227306		3.3e-09	688806		4.6e-09	494143
Thailand_U0528	Hainan_B3015		0.00223611		3.3e-09	677610		4.6e-09	486111
Thailand_U0528	Vietnam_B1319		0.00096815		3.3e-09	293379		4.6e-09	210467
Thailand_U0528	Vietnam_B1326		0.000965478		3.3e-09	292569		4.6e-09	209887
Thailand_U0528	Vietnam_N7653		0.00095892		3.3e-09	290582		4.6e-09	208461
Thailand_U0528	China_A1308		0.000624417		3.3e-09	189217		4.6e-09	135743
Thailand_U0528	China_A1309		0.0005501		3.3e-09	166697		4.6e-09	119587
Thailand_U0528	China_A1310		0.000542773		3.3e-09	164477		4.6e-09	117994
Thailand_U0528	India_B9104		0.000605667		3.3e-09	183535		4.6e-09	131667
Thailand_U0528	Thailand_N7667		0.000607722		3.3e-09	184158		4.6e-09	132114
Taiwan_B1210	Hainan_B3015		3.36341e-05		3.3e-09	10192.2		4.6e-09	7311.76
Taiwan_B1210	Vietnam_B1319		0.00280628		3.3e-09	850389		4.6e-09	610061
Taiwan_B1210	Vietnam_B1326		0.00280416		3.3e-09	849745		4.6e-09	609599
Taiwan_B1210	Vietnam_N7653		0.00280759		3.3e-09	850783		4.6e-09	610345
Taiwan_B1210	China_A1308		0.00253631		3.3e-09	768578		4.6e-09	551371
Taiwan_B1210	China_A1309		0.00235384		3.3e-09	713286		4.6e-09	511705
Taiwan_B1210	China_A1310		0.00233958		3.3e-09	708964		4.6e-09	508604
Taiwan_B1210	India_B9104		0.00240945		3.3e-09	730136		4.6e-09	523793
Taiwan_B1210	Thailand_N7667		0.00257496		3.3e-09	780291		4.6e-09	559774
Hainan_B3015	Vietnam_B1319		0.00275707		3.3e-09	835475		4.6e-09	599363
Hainan_B3015	Vietnam_B1326		0.00275464		3.3e-09	834738		4.6e-09	598834
Hainan_B3015	Vietnam_N7653		0.00274866		3.3e-09	832928		4.6e-09	597536
Hainan_B3015	China_A1308		0.00252048		3.3e-09	763783		4.6e-09	547931
Hainan_B3015	China_A1309		0.00231248		3.3e-09	700752		4.6e-09	502714
Hainan_B3015	China_A1310		0.00229546		3.3e-09	695593		4.6e-09	499013
Hainan_B3015	India_B9104		0.00236827		3.3e-09	717658		4.6e-09	514841
Hainan_B3015	Thailand_N7667		0.00254952		3.3e-09	772581		4.6e-09	554243
Vietnam_B1319	Vietnam_B1326		6.69904e-05		3.3e-09	20300.1		4.6e-09	14563.1
Vietnam_B1319	Vietnam_N7653		6.69053e-05		3.3e-09	20274.3		4.6e-09	14544.6
Vietnam_B1319	China_A1308		0.00120212		3.3e-09	364280		4.6e-09	261331
Vietnam_B1319	China_A1309		0.0010611		3.3e-09	321547		4.6e-09	230675
Vietnam_B1319	China_A1310		0.00105352		3.3e-09	319247		4.6e-09	229025
Vietnam_B1319	India_B9104		0.00111335		3.3e-09	337378		4.6e-09	242032
Vietnam_B1319	Thailand_N7667		0.00117797		3.3e-09	356959		4.6e-09	256080
Vietnam_B1326	Vietnam_N7653		7.30675e-05		3.3e-09	22141.7		4.6e-09	15884.2
Vietnam_B1326	China_A1308		0.00115676		3.3e-09	350534		4.6e-09	251470
Vietnam_B1326	China_A1309		0.00103254		3.3e-09	312890		4.6e-09	224465
Vietnam_B1326	China_A1310		0.00104819		3.3e-09	317634		4.6e-09	227868
Vietnam_B1326	India_B9104		0.0010972		3.3e-09	332484		4.6e-09	238521
Vietnam_B1326	Thailand_N7667		0.00117651		3.3e-09	356519		4.6e-09	255763
Vietnam_N7653	China_A1308		0.00118861		3.3e-09	360185		4.6e-09	258393
Vietnam_N7653	China_A1309		0.00104714		3.3e-09	317316		4.6e-09	227640
Vietnam_N7653	China_A1310		0.00103386		3.3e-09	313290		4.6e-09	224752
Vietnam_N7653	India_B9104		0.00109484		3.3e-09	331769		4.6e-09	238008
Vietnam_N7653	Thailand_N7667		0.00115127		3.3e-09	348871		4.6e-09	250277
China_A1308	China_A1309		0.00022229		3.3e-09	67360.6		4.6e-09	48323.9
China_A1308	China_A1310		0.000228834		3.3e-09	69343.5		4.6e-09	49746.4
China_A1308	India_B9104		0.000270013		3.3e-09	81822.1		4.6e-09	58698.5
China_A1308	Thailand_N7667		0.00025532		3.3e-09	77369.8		4.6e-09	55504.4
China_A1309	China_A1310		0.000182321		3.3e-09	55248.8		4.6e-09	39635
China_A1309	India_B9104		0.000220157		3.3e-09	66714.2		4.6e-09	47860.2
China_A1309	Thailand_N7667		0.000214656		3.3e-09	65047.2		4.6e-09	46664.3
China_A1310	India_B9104		0.000224097		3.3e-09	67908.3		4.6e-09	48716.8
China_A1310	Thailand_N7667		0.000205956		3.3e-09	62410.8		4.6e-09	44773
India_B9104	Thailand_N7667		0.00025232		3.3e-09	76460.6		4.6e-09	54852.2

## Sheet: Distance matrix
	China_A9709	China_A9710	Thailand_U4087	Thailand_U4086	China_B9109	Thailand_U0528	China_A1308	China_A1309	China_A1310	India_B9104	Thailand_N7667	Vietnam_B1319	Vietnam_B1326	Vietnam_N7653	Taiwan_B1210
China_A9710	46935.9
Thailand_U4087	50358.3	49670.1
Thailand_U4086	50215.8	50125.2	52579.6
China_B9109	45961.4	49355.2	47711	51315.7
Thailand_U0528	47209	49299.1	52450	52256.2	48858.2
China_A1308	135019	132430	133945	136819	129865	135743
China_A1309	117981	118600	120956	119021	114268	119587	48323.9
China_A1310	117129	118091	123516	116777	116677	117994	49746.4	39635
India_B9104	131539	132311	136414	130052	128045	131667	58698.5	47860.2	48716.8
Thailand_N7667	133617	134859	139538	134060	133185	132114	55504.4	46664.3	44773	54852.2
Vietnam_B1319	207500	213170	221592	204606	207771	210467	261331	230675	229025	242032	256080
Vietnam_B1326	207067	212549	212834	204798	200936	209887	251470	224465	227868	238521	255763	14563.1
Vietnam_N7653	205730	212466	220782	201631	206175	208461	258393	227640	224752	238008	250277	14544.6	15884.2
Taiwan_B1210	487510	494623	506803	484172	482413	494143	551371	511705	508604	523793	559774	610061	609599	610345
Hainan_B3015	478904	487646	501876	473954	473636	486111	547931	502714	499013	514841	554243	599363	598834	597536	7311.76
NOTE: This is number of generations, based on a mutation rate of 4.6*10-9 (Smeds, L., Qvarnström, A. & Ellegren, H. 2016. Direct estimate of the rate of germline mutation in a bird. Genome Research, 26, 1211-1218)
O. mellianus
O. t. traillii
O. t. robinsoni
O. t. ardens
O. t. nigellicauda

## Sheet: Means & CI
	O. mellianus vs. O. t. traillii	(O. mellianus, O. t. traillii) vs. O. t. robinsoni	(O. mellianus, O. t. traillii, O. t. robinsoni) vs. (O. t. ardens + O. t. nigellicauda)
Mean	127394	223779	526840
Standard deviation	7911.72	18780.1	47428.4
Minimum	114268	200936	473636
Maximum	139538	261331	610345
95% C.I.	124'440 - 130'348	217'120 - 230'439	508'449 - 545'231
n	30	33	28
NOTE: This is number of generations!
