# Supplementary material for: Utilizing museomics to trace the complex history and species boundaries in an avian-study system of conservation concern
Source: Heredity (Edinb). 2022 Jan 26;128(3):159–68. doi: 10.1038/s41437-022-00499-0 (PMC8897408; doi:10.1038/s41437-022-00499-0)
Supplement: Supplementary file 4 — Table S3 [file 41437_2022_499_MOESM4_ESM.xlsx]

## Sheet: individual_based
Individual-based comparisons
D	Z	pvalue	P1	P2	P3	P4		O. mellianus	O. t. traillii	O. t. robinsoni	O. t. ardens
0.004504	1.44425	0.14867	Vietnam_B1326	Vietnam_B1319	China_A9709	Taiwan_B1210
0.010516	3.72751	0.000193	Vietnam_B1319	Vietnam_N7653	China_A9709	Taiwan_B1210
0.015259	4.5773	5e-06	Vietnam_B1326	Vietnam_N7653	China_A9709	Taiwan_B1210
0.004267	1.39632	0.162617	Vietnam_B1326	Vietnam_B1319	China_A9710	Taiwan_B1210
0.014485	4.82848	1e-06	Vietnam_B1319	Vietnam_N7653	China_A9710	Taiwan_B1210
0.018994	6.0648	0	Vietnam_B1326	Vietnam_N7653	China_A9710	Taiwan_B1210
0.000156	0.052547	0.958093	Vietnam_B1326	Vietnam_B1319	China_B9109	Taiwan_B1210
0.012442	3.95319	7.7e-05	Vietnam_B1319	Vietnam_N7653	China_B9109	Taiwan_B1210
0.012653	3.69158	0.000223	Vietnam_B1326	Vietnam_N7653	China_B9109	Taiwan_B1210
0.003012	0.938036	0.348226	Vietnam_B1319	Vietnam_B1326	Thailand_U0528	Taiwan_B1210
0.02005	5.70946	0	Vietnam_B1326	Vietnam_N7653	Thailand_U0528	Taiwan_B1210
0.023031	7.75245	0	Vietnam_B1319	Vietnam_N7653	Thailand_U0528	Taiwan_B1210
0.000885	0.272877	0.784948	Vietnam_B1326	Vietnam_B1319	Thailand_U4086	Taiwan_B1210
0.016962	5.24347	0	Vietnam_B1319	Vietnam_N7653	Thailand_U4086	Taiwan_B1210
0.017973	5.00772	1e-06	Vietnam_B1326	Vietnam_N7653	Thailand_U4086	Taiwan_B1210
0.000102	0.037294	0.970251	Vietnam_B1319	Vietnam_B1326	Thailand_U4087	Taiwan_B1210
0.017976	6.87086	0	Vietnam_B1319	Vietnam_N7653	Thailand_U4087	Taiwan_B1210
0.018009	5.0316	0	Vietnam_B1326	Vietnam_N7653	Thailand_U4087	Taiwan_B1210
7.9e-05	0.032069	0.974417	Thailand_U0528	Thailand_U4086	Vietnam_B1319	Taiwan_B1210
0.000336	0.164053	0.869689	China_A9709	China_B9109	Vietnam_B1319	Taiwan_B1210
0.000383	0.160175	0.872743	China_A9710	Thailand_U0528	Vietnam_B1319	Taiwan_B1210
0.000477	0.192478	0.847368	China_A9710	Thailand_U4086	Vietnam_B1319	Taiwan_B1210
0.00186	0.752449	0.451781	Thailand_U4086	Thailand_U4087	Vietnam_B1319	Taiwan_B1210
0.001896	0.904755	0.365595	Thailand_U0528	Thailand_U4087	Vietnam_B1319	Taiwan_B1210
0.002311	1.02612	0.304834	China_A9710	Thailand_U4087	Vietnam_B1319	Taiwan_B1210
0.002758	1.24825	0.211938	China_B9109	China_A9710	Vietnam_B1319	Taiwan_B1210
0.003075	1.48954	0.136345	China_A9709	China_A9710	Vietnam_B1319	Taiwan_B1210
0.003253	1.35316	0.176004	China_B9109	Thailand_U4086	Vietnam_B1319	Taiwan_B1210
0.003277	1.38088	0.167315	China_B9109	Thailand_U0528	Vietnam_B1319	Taiwan_B1210
0.003572	1.52921	0.126213	China_A9709	Thailand_U0528	Vietnam_B1319	Taiwan_B1210
0.003581	1.34902	0.17733	China_A9709	Thailand_U4086	Vietnam_B1319	Taiwan_B1210
0.005156	2.3948	0.016629	China_B9109	Thailand_U4087	Vietnam_B1319	Taiwan_B1210
0.005437	2.54317	0.010985	China_A9709	Thailand_U4087	Vietnam_B1319	Taiwan_B1210
0.000901	0.430389	0.666913	Thailand_U0528	Thailand_U4087	Vietnam_B1326	Taiwan_B1210
0.001217	0.579327	0.562368	China_B9109	China_A9710	Vietnam_B1326	Taiwan_B1210
0.001329	0.530687	0.595635	Thailand_U4086	Thailand_U0528	Vietnam_B1326	Taiwan_B1210
0.001703	0.743458	0.457204	China_A9710	Thailand_U4086	Vietnam_B1326	Taiwan_B1210
0.001982	0.923453	0.355771	China_A9709	China_B9109	Vietnam_B1326	Taiwan_B1210
0.002296	0.973197	0.330456	Thailand_U4086	Thailand_U4087	Vietnam_B1326	Taiwan_B1210
0.00289	1.2384	0.215568	China_B9109	Thailand_U4086	Vietnam_B1326	Taiwan_B1210
0.003006	1.37112	0.170337	China_A9710	Thailand_U0528	Vietnam_B1326	Taiwan_B1210
0.003156	1.4322	0.152087	China_A9709	China_A9710	Vietnam_B1326	Taiwan_B1210
0.003996	1.71595	0.08617	China_A9710	Thailand_U4087	Vietnam_B1326	Taiwan_B1210
0.004354	1.83816	0.066039	China_B9109	Thailand_U0528	Vietnam_B1326	Taiwan_B1210
0.004883	1.79547	0.072578	China_A9709	Thailand_U4086	Vietnam_B1326	Taiwan_B1210
0.00527	2.35448	0.018549	China_B9109	Thailand_U4087	Vietnam_B1326	Taiwan_B1210
0.006293	2.63168	0.008496	China_A9709	Thailand_U0528	Vietnam_B1326	Taiwan_B1210
0.007176	3.21902	0.001286	China_A9709	Thailand_U4087	Vietnam_B1326	Taiwan_B1210
0.000185	0.090607	0.927805	Thailand_U0528	Thailand_U4087	Vietnam_N7653	Taiwan_B1210
0.001048	0.475355	0.634534	China_A9709	China_B9109	Vietnam_N7653	Taiwan_B1210
0.001323	0.572459	0.567011	China_A9710	Thailand_U4086	Vietnam_N7653	Taiwan_B1210
0.001983	0.775257	0.438188	Thailand_U4086	Thailand_U0528	Vietnam_N7653	Taiwan_B1210
0.002247	0.976069	0.32903	Thailand_U4086	Thailand_U4087	Vietnam_N7653	Taiwan_B1210
0.003335	1.46849	0.141971	China_A9710	Thailand_U0528	Vietnam_N7653	Taiwan_B1210
0.003437	1.60645	0.108174	China_B9109	China_A9710	Vietnam_N7653	Taiwan_B1210
0.003583	1.58164	0.113731	China_A9710	Thailand_U4087	Vietnam_N7653	Taiwan_B1210
0.004423	2.07034	0.03842	China_A9709	China_A9710	Vietnam_N7653	Taiwan_B1210
0.004768	2.08185	0.037356	China_B9109	Thailand_U4086	Vietnam_N7653	Taiwan_B1210
0.005777	2.20835	0.02722	China_A9709	Thailand_U4086	Vietnam_N7653	Taiwan_B1210
0.006933	2.96031	0.003073	China_B9109	Thailand_U0528	Vietnam_N7653	Taiwan_B1210
0.007108	3.12672	0.001768	China_B9109	Thailand_U4087	Vietnam_N7653	Taiwan_B1210
0.007877	3.32534	0.000883	China_A9709	Thailand_U0528	Vietnam_N7653	Taiwan_B1210
0.008043	3.80672	0.000141	China_A9709	Thailand_U4087	Vietnam_N7653	Taiwan_B1210
0.000464	0.114772	0.908626	Vietnam_B1326	Vietnam_B1319	China_A1308	Taiwan_B1210
0.023876	5.40091	0	Vietnam_B1319	Vietnam_N7653	China_A1308	Taiwan_B1210
0.024411	5.8697	0	Vietnam_B1326	Vietnam_N7653	China_A1308	Taiwan_B1210
0.000383	0.089996	0.92829	Vietnam_B1326	Vietnam_B1319	China_A1309	Taiwan_B1210
0.020613	4.60171	4e-06	Vietnam_B1319	Vietnam_N7653	China_A1309	Taiwan_B1210
0.021043	4.99925	1e-06	Vietnam_B1326	Vietnam_N7653	China_A1309	Taiwan_B1210
0.005311	1.31466	0.188625	Vietnam_B1326	Vietnam_B1319	China_A1310	Taiwan_B1210
0.015062	3.43086	0.000602	Vietnam_B1319	Vietnam_N7653	China_A1310	Taiwan_B1210
0.020639	5.11842	0	Vietnam_B1326	Vietnam_N7653	China_A1310	Taiwan_B1210
0.000511	0.12329	0.901877	Vietnam_B1319	Vietnam_B1326	India_B9104	Taiwan_B1210
0.019292	4.20326	2.6e-05	Vietnam_B1326	Vietnam_N7653	India_B9104	Taiwan_B1210
0.019831	4.01071	6.1e-05	Vietnam_B1319	Vietnam_N7653	India_B9104	Taiwan_B1210
0.003275	0.788684	0.430297	Vietnam_B1326	Vietnam_B1319	Thailand_N7667	Taiwan_B1210
0.024767	4.89044	1e-06	Vietnam_B1319	Vietnam_N7653	Thailand_N7667	Taiwan_B1210
0.028147	6.43734	0	Vietnam_B1326	Vietnam_N7653	Thailand_N7667	Taiwan_B1210
0.001815	0.766366	0.443458	China_A1308	China_A1309	Vietnam_B1319	Taiwan_B1210
0.00263	0.986949	0.323668	China_A1310	China_A1308	Vietnam_B1319	Taiwan_B1210
0.00362	1.33102	0.183182	India_B9104	China_A1310	Vietnam_B1319	Taiwan_B1210
0.004415	1.64976	0.098991	China_A1310	China_A1309	Vietnam_B1319	Taiwan_B1210
0.004815	2.07074	0.038383	China_A1309	Thailand_N7667	Vietnam_B1319	Taiwan_B1210
0.006421	2.8523	0.00434	India_B9104	China_A1308	Vietnam_B1319	Taiwan_B1210
0.006633	2.73632	0.006213	China_A1308	Thailand_N7667	Vietnam_B1319	Taiwan_B1210
0.008157	3.501	0.000464	India_B9104	China_A1309	Vietnam_B1319	Taiwan_B1210
0.009153	3.5307	0.000414	China_A1310	Thailand_N7667	Vietnam_B1319	Taiwan_B1210
0.013052	4.94376	1e-06	India_B9104	Thailand_N7667	Vietnam_B1319	Taiwan_B1210
0.00102	0.380626	0.703481	India_B9104	China_A1310	Vietnam_B1326	Taiwan_B1210
0.001828	0.731324	0.464581	China_A1308	China_A1309	Vietnam_B1326	Taiwan_B1210
0.003527	1.41875	0.155971	China_A1309	Thailand_N7667	Vietnam_B1326	Taiwan_B1210
0.004856	1.8517	0.06407	China_A1310	China_A1308	Vietnam_B1326	Taiwan_B1210
0.005363	2.22673	0.025965	China_A1308	Thailand_N7667	Vietnam_B1326	Taiwan_B1210
0.006034	2.4657	0.013675	India_B9104	China_A1308	Vietnam_B1326	Taiwan_B1210
0.006702	2.4376	0.014785	China_A1310	China_A1309	Vietnam_B1326	Taiwan_B1210
0.007787	3.14323	0.001671	India_B9104	China_A1309	Vietnam_B1326	Taiwan_B1210
0.01019	4.22823	2.4e-05	China_A1310	Thailand_N7667	Vietnam_B1326	Taiwan_B1210
0.011371	4.35713	1.3e-05	India_B9104	Thailand_N7667	Vietnam_B1326	Taiwan_B1210
0.000373	0.153924	0.87767	China_A1308	China_A1309	Vietnam_N7653	Taiwan_B1210
0.001762	0.68864	0.49105	India_B9104	China_A1310	Vietnam_N7653	Taiwan_B1210
0.006277	2.33662	0.019459	China_A1310	China_A1308	Vietnam_N7653	Taiwan_B1210
0.006571	2.72628	0.006405	China_A1309	Thailand_N7667	Vietnam_N7653	Taiwan_B1210
0.006721	2.41131	0.015895	China_A1310	China_A1309	Vietnam_N7653	Taiwan_B1210
0.00696	2.83796	0.00454	China_A1308	Thailand_N7667	Vietnam_N7653	Taiwan_B1210
0.008258	3.47281	0.000515	India_B9104	China_A1308	Vietnam_N7653	Taiwan_B1210
0.008559	3.35403	0.000796	India_B9104	China_A1309	Vietnam_N7653	Taiwan_B1210
0.013186	5.53098	0	China_A1310	Thailand_N7667	Vietnam_N7653	Taiwan_B1210
0.015185	5.79553	0	India_B9104	Thailand_N7667	Vietnam_N7653	Taiwan_B1210
0.000328	0.13322	0.894019	China_A1308	Thailand_N7667	China_A9709	Taiwan_B1210
0.000433	0.158899	0.873749	Thailand_N7667	China_A1310	China_A9709	Taiwan_B1210
0.000709	0.275399	0.78301	China_A1308	China_A1310	China_A9709	Taiwan_B1210
0.001176	0.499165	0.617663	China_A1309	China_A1308	China_A9709	Taiwan_B1210
0.001409	0.599483	0.548851	China_A1309	Thailand_N7667	China_A9709	Taiwan_B1210
0.001856	0.691152	0.48947	China_A1309	China_A1310	China_A9709	Taiwan_B1210
0.011099	4.61679	4e-06	India_B9104	China_A1309	China_A9709	Taiwan_B1210
0.012176	4.93158	1e-06	India_B9104	China_A1308	China_A9709	Taiwan_B1210
0.01264	5.55387	0	India_B9104	Thailand_N7667	China_A9709	Taiwan_B1210
0.012656	4.28709	1.8e-05	India_B9104	China_A1310	China_A9709	Taiwan_B1210
0.000783	0.347134	0.728491	China_A1310	Thailand_N7667	China_A9710	Taiwan_B1210
0.00191	0.869039	0.384826	China_A1309	China_A1310	China_A9710	Taiwan_B1210
0.002735	1.12876	0.258999	China_A1309	Thailand_N7667	China_A9710	Taiwan_B1210
0.009792	4.59616	4e-06	India_B9104	China_A1309	China_A9710	Taiwan_B1210
0.010765	4.92408	1e-06	Thailand_N7667	China_A1308	China_A9710	Taiwan_B1210
0.011243	4.86545	1e-06	China_A1310	China_A1308	China_A9710	Taiwan_B1210
0.0115	4.11928	3.8e-05	India_B9104	China_A1310	China_A9710	Taiwan_B1210
0.012584	4.47936	7e-06	India_B9104	Thailand_N7667	China_A9710	Taiwan_B1210
0.013481	5.8048	0	China_A1309	China_A1308	China_A9710	Taiwan_B1210
0.023151	9.25693	0	India_B9104	China_A1308	China_A9710	Taiwan_B1210
0.00039	0.152759	0.878588	Thailand_N7667	China_A1308	China_B9109	Taiwan_B1210
0.000969	0.366499	0.713993	China_A1309	China_A1310	China_B9109	Taiwan_B1210
0.003127	1.13698	0.255545	China_A1310	Thailand_N7667	China_B9109	Taiwan_B1210
0.003537	1.39622	0.162648	China_A1310	China_A1308	China_B9109	Taiwan_B1210
0.00419	1.63784	0.101456	China_A1309	Thailand_N7667	China_B9109	Taiwan_B1210
0.004652	2.15072	0.031498	China_A1309	China_A1308	China_B9109	Taiwan_B1210
0.009602	4.13129	3.6e-05	India_B9104	China_A1309	China_B9109	Taiwan_B1210
0.01035	3.86215	0.000112	India_B9104	China_A1310	China_B9109	Taiwan_B1210
0.013877	5.60313	0	India_B9104	Thailand_N7667	China_B9109	Taiwan_B1210
0.014178	6.12485	0	India_B9104	China_A1308	China_B9109	Taiwan_B1210
0.000721	0.279364	0.779966	China_A1308	China_A1310	Thailand_U0528	Taiwan_B1210
0.001419	0.521868	0.601762	China_A1310	Thailand_N7667	Thailand_U0528	Taiwan_B1210
0.002132	0.789021	0.4301	China_A1308	Thailand_N7667	Thailand_U0528	Taiwan_B1210
0.003773	1.42003	0.155598	China_A1309	China_A1308	Thailand_U0528	Taiwan_B1210
0.004408	1.62345	0.104493	China_A1309	China_A1310	Thailand_U0528	Taiwan_B1210
0.005908	2.27872	0.022684	China_A1309	Thailand_N7667	Thailand_U0528	Taiwan_B1210
0.010424	4.03424	5.5e-05	India_B9104	China_A1309	Thailand_U0528	Taiwan_B1210
0.014159	6.07728	0	India_B9104	China_A1308	Thailand_U0528	Taiwan_B1210
0.01459	5.29424	0	India_B9104	China_A1310	Thailand_U0528	Taiwan_B1210
0.016406	6.99154	0	India_B9104	Thailand_N7667	Thailand_U0528	Taiwan_B1210
0.000299	0.103958	0.917203	China_A1310	China_A1309	Thailand_U4086	Taiwan_B1210
0.002032	0.778217	0.436441	Thailand_N7667	China_A1308	Thailand_U4086	Taiwan_B1210
0.002345	0.931429	0.351632	China_A1309	Thailand_N7667	Thailand_U4086	Taiwan_B1210
0.002618	0.986525	0.323876	China_A1310	Thailand_N7667	Thailand_U4086	Taiwan_B1210
0.00445	1.73453	0.082825	China_A1309	China_A1308	Thailand_U4086	Taiwan_B1210
0.004585	1.60492	0.108511	China_A1310	China_A1308	Thailand_U4086	Taiwan_B1210
0.011581	3.89567	9.8e-05	India_B9104	China_A1310	Thailand_U4086	Taiwan_B1210
0.012178	5.19287	0	India_B9104	China_A1309	Thailand_U4086	Taiwan_B1210
0.014657	5.85109	0	India_B9104	Thailand_N7667	Thailand_U4086	Taiwan_B1210
0.016513	7.57834	0	India_B9104	China_A1308	Thailand_U4086	Taiwan_B1210
0.000655	0.265998	0.79024	China_A1308	Thailand_N7667	Thailand_U4087	Taiwan_B1210
0.002284	0.804845	0.420909	China_A1309	China_A1310	Thailand_U4087	Taiwan_B1210
0.002622	0.957922	0.338102	China_A1310	China_A1308	Thailand_U4087	Taiwan_B1210
0.003189	1.22897	0.219085	China_A1310	Thailand_N7667	Thailand_U4087	Taiwan_B1210
0.004982	2.13527	0.032739	China_A1309	China_A1308	Thailand_U4087	Taiwan_B1210
0.00554	2.17883	0.029344	China_A1309	Thailand_N7667	Thailand_U4087	Taiwan_B1210
0.009494	3.71106	0.000206	India_B9104	China_A1309	Thailand_U4087	Taiwan_B1210
0.01151	3.55443	0.000379	India_B9104	China_A1310	Thailand_U4087	Taiwan_B1210
0.014356	5.40855	0	India_B9104	China_A1308	Thailand_U4087	Taiwan_B1210
0.015092	5.09934	0	India_B9104	Thailand_N7667	Thailand_U4087	Taiwan_B1210
0.000278	0.103462	0.917596	Thailand_U4087	Thailand_U4086	China_A1308	Taiwan_B1210
0.001098	0.470977	0.637657	China_A9709	China_B9109	China_A1308	Taiwan_B1210
0.003104	1.12284	0.261507	Thailand_U4086	Thailand_U0528	China_A1308	Taiwan_B1210
0.003469	1.43471	0.15137	Thailand_U4087	Thailand_U0528	China_A1308	Taiwan_B1210
0.004349	1.99468	0.046078	China_B9109	Thailand_U4087	China_A1308	Taiwan_B1210
0.004601	1.69955	0.089216	China_B9109	Thailand_U4086	China_A1308	Taiwan_B1210
0.005497	2.3135	0.020695	China_A9709	Thailand_U4087	China_A1308	Taiwan_B1210
0.005692	2.0975	0.035949	China_A9709	Thailand_U4086	China_A1308	Taiwan_B1210
0.005701	2.20411	0.027517	Thailand_U0528	China_A9710	China_A1308	Taiwan_B1210
0.007819	2.82726	0.004695	China_B9109	Thailand_U0528	China_A1308	Taiwan_B1210
0.008757	3.10561	0.001899	Thailand_U4086	China_A9710	China_A1308	Taiwan_B1210
0.008867	3.23719	0.001207	China_A9709	Thailand_U0528	China_A1308	Taiwan_B1210
0.009143	4.35821	1.3e-05	Thailand_U4087	China_A9710	China_A1308	Taiwan_B1210
0.013425	7.29664	0	China_B9109	China_A9710	China_A1308	Taiwan_B1210
0.014331	6.61556	0	China_A9709	China_A9710	China_A1308	Taiwan_B1210
0.000813	0.329683	0.741639	Thailand_U4087	Thailand_U4086	China_A1309	Taiwan_B1210
0.001325	0.495054	0.620562	Thailand_U4086	China_A9710	China_A1309	Taiwan_B1210
0.001764	0.696556	0.486081	China_B9109	China_A9709	China_A1309	Taiwan_B1210
0.002181	1.01917	0.30812	Thailand_U4087	China_A9710	China_A1309	Taiwan_B1210
0.00228	0.851647	0.39441	China_A9710	Thailand_U0528	China_A1309	Taiwan_B1210
0.002295	0.904283	0.365845	China_A9709	Thailand_U4087	China_A1309	Taiwan_B1210
0.003113	1.17008	0.241969	China_A9709	Thailand_U4086	China_A1309	Taiwan_B1210
0.003606	1.40939	0.158721	Thailand_U4086	Thailand_U0528	China_A1309	Taiwan_B1210
0.004016	1.80539	0.071014	China_B9109	Thailand_U4087	China_A1309	Taiwan_B1210
0.004356	1.80006	0.071851	China_A9709	China_A9710	China_A1309	Taiwan_B1210
0.004462	1.79118	0.073265	Thailand_U4087	Thailand_U0528	China_A1309	Taiwan_B1210
0.004808	1.89421	0.058197	China_B9109	Thailand_U4086	China_A1309	Taiwan_B1210
0.006183	2.98556	0.002831	China_B9109	China_A9710	China_A1309	Taiwan_B1210
0.006663	2.11649	0.034303	China_A9709	Thailand_U0528	China_A1309	Taiwan_B1210
0.008539	2.88168	0.003956	China_B9109	Thailand_U0528	China_A1309	Taiwan_B1210
0.001338	0.507961	0.61148	China_A9709	Thailand_U4086	China_A1310	Taiwan_B1210
0.001361	0.519217	0.60361	Thailand_U4086	Thailand_U4087	China_A1310	Taiwan_B1210
0.001782	0.893245	0.371726	Thailand_U4087	China_A9710	China_A1310	Taiwan_B1210
0.002462	1.0042	0.315283	China_B9109	China_A9709	China_A1310	Taiwan_B1210
0.00267	1.13816	0.255053	China_A9709	Thailand_U4087	China_A1310	Taiwan_B1210
0.003107	1.17298	0.240805	Thailand_U4086	China_A9710	China_A1310	Taiwan_B1210
0.003713	1.56797	0.116888	China_B9109	Thailand_U4086	China_A1310	Taiwan_B1210
0.004345	2.05766	0.039623	China_A9709	China_A9710	China_A1310	Taiwan_B1210
0.004362	1.56769	0.116954	China_A9710	Thailand_U0528	China_A1310	Taiwan_B1210
0.005126	2.20901	0.027174	China_B9109	Thailand_U4087	China_A1310	Taiwan_B1210
0.006136	2.35171	0.018687	Thailand_U4087	Thailand_U0528	China_A1310	Taiwan_B1210
0.006858	3.30013	0.000966	China_B9109	China_A9710	China_A1310	Taiwan_B1210
0.007465	2.88358	0.003932	Thailand_U4086	Thailand_U0528	China_A1310	Taiwan_B1210
0.008771	3.13128	0.00174	China_A9709	Thailand_U0528	China_A1310	Taiwan_B1210
0.011344	3.61918	0.000296	China_B9109	Thailand_U0528	China_A1310	Taiwan_B1210
0.000393	0.194883	0.845484	China_B9109	China_A9709	India_B9104	Taiwan_B1210
0.001441	0.551993	0.580953	Thailand_U4086	Thailand_U4087	India_B9104	Taiwan_B1210
0.001764	0.780831	0.434902	Thailand_U4087	China_A9710	India_B9104	Taiwan_B1210
0.001931	0.767191	0.442968	China_A9710	Thailand_U0528	India_B9104	Taiwan_B1210
0.002435	0.967912	0.333088	China_A9709	Thailand_U4086	India_B9104	Taiwan_B1210
0.002762	1.10445	0.269398	China_B9109	Thailand_U4086	India_B9104	Taiwan_B1210
0.003136	1.15627	0.247569	Thailand_U4086	China_A9710	India_B9104	Taiwan_B1210
0.003677	1.60333	0.108861	Thailand_U4087	Thailand_U0528	India_B9104	Taiwan_B1210
0.003859	1.57999	0.114109	China_A9709	Thailand_U4087	India_B9104	Taiwan_B1210
0.004241	1.84568	0.064939	China_B9109	Thailand_U4087	India_B9104	Taiwan_B1210
0.005077	1.81326	0.069791	Thailand_U4086	Thailand_U0528	India_B9104	Taiwan_B1210
0.005494	2.56453	0.010331	China_A9709	China_A9710	India_B9104	Taiwan_B1210
0.005947	2.60043	0.009311	China_B9109	China_A9710	India_B9104	Taiwan_B1210
0.007472	2.78531	0.005348	China_A9709	Thailand_U0528	India_B9104	Taiwan_B1210
0.007968	2.78216	0.0054	China_B9109	Thailand_U0528	India_B9104	Taiwan_B1210
0.000122	0.058931	0.953007	China_A9710	Thailand_U4087	Thailand_N7667	Taiwan_B1210
0.000562	0.244689	0.806697	China_A9709	China_B9109	Thailand_N7667	Taiwan_B1210
0.001634	0.558816	0.576287	Thailand_U4086	China_A9710	Thailand_N7667	Taiwan_B1210
0.001819	0.712506	0.476152	Thailand_U4086	Thailand_U4087	Thailand_N7667	Taiwan_B1210
0.003313	1.21521	0.224287	China_B9109	Thailand_U4086	Thailand_N7667	Taiwan_B1210
0.003925	1.3738	0.169503	China_A9709	Thailand_U4086	Thailand_N7667	Taiwan_B1210
0.004756	2.07963	0.03756	Thailand_U4087	Thailand_U0528	Thailand_N7667	Taiwan_B1210
0.004916	1.94021	0.052354	China_A9710	Thailand_U0528	Thailand_N7667	Taiwan_B1210
0.005004	2.39602	0.016574	China_B9109	China_A9710	Thailand_N7667	Taiwan_B1210
0.005171	2.60151	0.009281	China_B9109	Thailand_U4087	Thailand_N7667	Taiwan_B1210
0.005495	2.4857	0.01293	China_A9709	China_A9710	Thailand_N7667	Taiwan_B1210
0.005724	2.60871	0.009088	China_A9709	Thailand_U4087	Thailand_N7667	Taiwan_B1210
0.006542	2.43335	0.01496	Thailand_U4086	Thailand_U0528	Thailand_N7667	Taiwan_B1210
0.010007	3.60372	0.000314	China_B9109	Thailand_U0528	Thailand_N7667	Taiwan_B1210
0.010388	3.78592	0.000153	China_A9709	Thailand_U0528	Thailand_N7667	Taiwan_B1210

## Sheet: population_based
Population-based comparison
D	Z	p-value	P1	P2	P3	P4
0.00569	3.39257	3e-06	O. mellianus	O. t. traillii	O. t. robinsoni	O. t. ardens
